# Supplementary material for: Mediterranean Diet Adherence, Fatty Acid Profiles, and Early Assisted Reproduction Outcomes: Findings from a 12-Week Dietary Intervention
Source: Medicina (Kaunas). 2026 Mar 13;62(3):539. doi: 10.3390/medicina62030539 (PMC13028347; doi:10.3390/medicina62030539)
Supplement: Supplementary file 1 [file medicina-62-00539-s001.zip]

Archive with 1 entries (1 files):
- medicina-4152949-supplementary.pdf
